# Supplementary material for: 3D Phase Field Modeling of Multi-Dendrites Evolution in Solidification and Validation by Synchrotron X-ray Tomography
Source: Materials (Basel). 2021 Jan 21;14(3):520. doi: 10.3390/ma14030520 (PMC7865333; doi:10.3390/ma14030520)
Supplement: Supplementary file 1 [file materials-14-00520-s001.zip]

Archive with 6 entries (5 files):
- video/
- video/videoS1.avi
- video/videoS2.avi
- video/videoS3.avi
- video/videoS4.avi
- video/videoS5.avi
